# Supplementary material for: TCLP: an online cancer cell line catalogue integrating HLA type, predicted neo-epitopes, virus and gene expression
Source: Genome Med. 2015 Nov 20;7:118. doi: 10.1186/s13073-015-0240-5 (PMC4653878; doi:10.1186/s13073-015-0240-5)
Supplement: Additional file 1: — ‘fetch_expression_data.py’ is an example python script showing how to use the TCLP API programmatically. Example calls how to retrieve gene expression and HLA type data. (PY 2 kb) [file 13073_2015_240_MOESM1_ESM.py]

#!/usr/bin/env python 
# -*- coding: utf-8 -*-

# Author: Jelle Scholtalbers

import requests #pip install requests

def get_braf_expression(gene=None, min_rpkm=None):
    """
    Example to retrieve the gene expression of BRAF from all celllines
    where BRAF expression is above 10 RPKM
    API urls used:
    http://celllines.tron-mainz.de/api/mut/expression/
    
    >>> get_braf_expression(gene='BRAF',min_rpkm=10)
    Cell Line;Gene;RPKM
    SK23;BRAF;13.18229912
    MKN74;BRAF;14.90805063
    OPM2;BRAF;10.07055934
    EJM;BRAF;10.23078945
    L363;BRAF;13.53456132
    CA46;BRAF;13.95588592
    MHHNB11;BRAF;12.40142093
    """
    
    r = requests.get("http://celllines.tron-mainz.de/api/mut/expression/?gene={0}&min_rpkm={1}".format(gene,min_rpkm))
    msg = "Cell Line;Gene;RPKM\n"
    for result in r.json()['results']:
        msg += "{0};{1};{2}\n".format( result['sample'], result['gene'], result['value'] )
    print(msg.strip())

def get_hla_types(gene=None, min_rpkm=None, line_return=None):
    """
    Example to retrieve all expressed hla types from those celllines where BRAF
    expression is above 10 RPKM
    API urls used:
    http://celllines.tron-mainz.de/api/mut/expression/
    http://celllines.tron-mainz.de/api/hla/
    
    >>> get_hla_types(gene='BRAF', min_rpkm=10, line_return=7)
    Cell Line;Type;Allele1;Allele2;RPKM;Info
    SK23;A;01:01;02:01;140.6;
    SK23;B;08:01;37:04;7.29;
    SK23;C;07:01';07:01;46.43;Ambiguity on 4 digit level. Chosen allele had the highest number of reads
    MKN74;A;31:01;31:01;22.8;
    MKN74;B;51:01;51:01;72.7;
    """
    r = requests.get("http://celllines.tron-mainz.de/api/mut/expression/?gene={0}&min_rpkm={1}".format(gene,min_rpkm))
    hla_types = ["A", "B", "C", "DQA1", "DQB1", "DRB1"]
    msg = ["Cell Line;Type;Allele1;Allele2;RPKM;Info"]
    for result in r.json()['results']:
        # Go through the expression results like get_braf_expression
        q = requests.get("http://celllines.tron-mainz.de/api/hla/?sample_name={0}".format(result['sample']))
        for hlatype in hla_types:
            # for formatting we loop through the hlatypes
            for q_res in q.json():
                # The HLA API end point does not paginate and therefor we can directly get access
                # to the results (e.g. instead of q_res['results'} 
                if q_res['type'] == hlatype:
                    row = [result['sample'],hlatype]
                    for col in ['allele1','allele2','rpkm','info']:
                        # not every column is available thus do a try&except
                        try:
                            row.append(str(q_res[col]))
                        except KeyError:
                            row.append('')
                    msg.append( ";".join(row) ) #format
    if line_return:
        # only return a few lines for testing
        print( "\n".join(msg[0:line_return-1]) )
        return
    return "\n".join(msg)

if __name__ == '__main__':
    import doctest
    doctest.testmod()
